# Supplementary material for: Scorpionfish BPI is highly active against multiple drug-resistant Pseudomonas aeruginosa isolates from people with cystic fibrosis
Source: eLife. 2023 Jul 18;12:e86369. doi: 10.7554/eLife.86369 (PMC10353861; doi:10.7554/eLife.86369)
Supplement: Figure 2—source data 1. — Uncropped and labeled blots for Figure 2D. [file elife-86369-fig2-data1.zip]

Archive with 4 entries (4 files):
- Figure 2 source data.xlsx
- Figure 2D anti-FLAG raw blot.jpg
- Figure 2D anti-huBPI raw blot.jpg
- Figure 2D Blot uncropped gels.jpg
