# Supplementary material for: Scorpionfish BPI is highly active against multiple drug-resistant Pseudomonas aeruginosa isolates from people with cystic fibrosis
Source: eLife. 2023 Jul 18;12:e86369. doi: 10.7554/eLife.86369 (PMC10353861; doi:10.7554/eLife.86369)
Supplement: Figure 2—figure supplement 1—source data 1. — Raw data for Figure 2—figure supplement 1D. [file elife-86369-fig2-figsupp1-data1.zip › Figure 2-figure supplement 1 source data.xlsx]

## Sheet: Figure 2-figure supplement 1D
huBPI	muBPI	scoBPI	osBPI
9768	10399	7906	8179
